# Supplementary material for: Correlation of fluorescence microscopy, electron microscopy, and NanoSIMS stable isotope imaging on a single tissue section
Source: Commun Biol. 2020 Jul 9;3:362. doi: 10.1038/s42003-020-1095-x (PMC7347930; doi:10.1038/s42003-020-1095-x)
Supplement: Supplementary file 3 — Supplementary Data 1 [file 42003_2020_1095_MOESM3_ESM.xlsx]

## Sheet: Line Profile FIB_Figure_3
distance	PVA	MCUA
0	47	46
2.857	47.859	46.011
5.714	35.103	38.885
8.571	28.115	48.655
11.429	24.897	34.184
14.286	29	37.713
17.143	30.846	47.586
20	27.641	42.563
22.857	27.077	37.184
25.714	18.038	44.31
28.571	29.462	52
31.429	25.141	57.747
34.286	23.154	51.862
37.143	27.167	62
40	14.974	64.034
42.857	21.654	59.517
45.714	23.385	63.287
48.571	24.782	64.586
51.429	31.231	71.172
54.286	35.538	60.966
57.143	28.051	64.851
60	38.885	64
62.857	30.436	63.724
65.714	41.231	54.207
68.571	51.077	53.931
71.429	44.923	47
74.286	50.667	39.494
77.143	48.346	40.552
80	58.359	43.966
82.857	57.744	39.667
85.714	63.308	31.69
88.571	64.385	34.782
91.429	55.949	36.471
94.286	57.038	32
97.143	61.179	32.172
100	59.487	28.402
102.857	63.692	28
105.714	57.949	31.425
108.571	71.179	37.368
111.429	78.5	37.897
114.286	81.897	39.759
117.143	98.795	51.184
120	112.692	60.379
122.857	126.41	63.977
125.714	143.308	78.011
128.571	165.462	99.586
131.429	180	119.471
134.286	184.603	134.759
137.143	191.308	143.655
140	193.718	157.494
142.857	199.641	167.276
145.714	201.077	170.828
148.571	195.333	176.414
151.429	196.154	168.218
154.286	194.692	168.138
157.143	180.769	168.103
160	167.128	165.356
162.857	171.615	161.31
165.714	174	156.667
168.571	161.705	146.034
171.429	158.231	138.138
174.286	147.051	130.207
177.143	138.256	119.138
180	137.269	120.931
182.857	130.923	118.207
185.714	132.167	106.241
188.571	118.077	109.034
191.429	117.987	104.23
194.286	112.897	93.874
197.143	106.462	96.621
200	124	88.195
202.857	120.269	93.897
205.714	107.462	80.724
208.571	116.423	83.483
211.429	99.256	90.057
214.286	96.962	84.276
217.143	96.179	79.885
220	92.077	86.54
222.857	105	83.103

## Sheet: C13_enrichment_Figure_5
Sample A							Sample B
Symbiont		Host cells		Mesoglea			Symbiont		Host cells		Mesoglea
Resine	Cryosection	Resine	Cryosection	Resine	Cryosection		Resine	Cryosection	Resine	Cryosection	Resine	Cryosection
2982.37	3273.34	142.832	760.123	15.6181	377.33		2315.28	2680.94	39.4975	505.525	0	358.773
2487.76	3173.76	112.272	879.356	191.046	299.282		1999.73	3196.6	95.1737	573.895	3.16732	245.108
1341.96	4640.4	51.333	697.983		284.919		3242.97	3969.91	41.2909	633.53	43.6113	277.583
2819.84	2887.14	243.991	756.537		482.485		995.744	1714.33	69.5187	571.981	14.8425	246.462
1256.84	2842.59	163.324	1091.35				1055.92	2343.25	54.5175	688.54		296.54
3358.43	4430.85		760.123				2581.51	7063.86		732.334		498.77
3065.5	4641.23		879.356				3012.8	3435.27		560.045		340.092
2153.58	4081.95		697.983				1717.17	3710.57		694.415
3523.49	5229.84		756.537				855.752	1673.22		544.967
1078.73	3667.13		1091.35				3591.93	2145.44		558.26
4773.71	7280.43						3717.93	2412.59		936.325
1136.36	4410.55						1188.35	1705.23		571.374
867.478	3989.71						3157.77	3181.31		732.243
2508.25	5163.99						5056.45	3172.23		505.525
3352.34	2063.14						2094.47	4909.85		573.895
4704.23	2706.15						2919.98	3965.93		633.53
2179.33	3170.53						1104.73	3642.26		571.981
675.145	3524.36						748.324	3584.86		560.045
2462.43	2227.32						815.445	5073.72		694.415
2531.43	2728.55							3154.2		544.967
2805.2	2468.14							2330.8		558.26
3023.99	3691.06							2690.05		936.325
1733.7	2637.2							2190.77		571.374
1595.79	4025.14							2051.55
4300.88	2430.61							2394.96
3657.29	3840.57							2866.89
2523.5	2856.38							2946.34
1185.9	2710.1							3877.59
1549.86	5884.88							3841.72
2177.2	5104.73							1722.27
1451.99	4247.55							3360.6
2350.08	5167.22							2247.88
1934.26	4141.14							3017.09
2054.75	4653.93							2680.13
2363.55	3251.37							2193.46
	5071.16							3752.35
	5600.82							2493.93
	4145.29							3362.36
	4025.82							2334.54
	3776.7							2641.86
	4402.1							3027.45
	7837.87							2220.74
								3233.25
								2771.78
								2102.05
								2390.12
								2717.72
								2004.71
								1939.44
								2595.86
								2962.17
								3424.76
								2170.47
								2384.07
								1655.29
								2834.82
								1855.12
								2458.2
								2255.63
								3077.64
								2924.48
								1711.74
								1088.39
								1323.16
								1838.26
								1032.38
								2000.1
								3082.39
								3500.75
								4091.21
								2332.75
								3028.14
								2366.37
								2233.05
								3393.2

## Sheet: Ionization efficiency_Sup.Fig.4
sample prep	14N12C	surface aera	count_surface
Cryo	152440	1374.33	110
Cryo	173578	1478.6	117
Cryo	152489	1028.97	148
Resin	49488.4	1558.79	31
Resin	74807	981.23	76
Resin	62583.8	990.084	63
Resin	64307.7	1133.51	56
Resin	65999.6	888.717	74
Cryo	140715	1495.7	94
Cryo	145901	1960.13	74

## Sheet: N15_enrichment_Supp.Fig.5
Symbionts		Host		Mesoglea
Resine	Cryosectioning	Resine	Cryosectioning	Resine	Cryosectioning
1868.79	1886.92	132.323	93.5572	40.7383	56.9889
1213.78	1472.83	44.9034	88.71	11.4339	18.9816
1663.56	1390.85	33.0625	97.94	19.7046	45.2573
1441.82	1588.46	219.895	74.0243	50.1859	10.601
1364.98	1734.11	79.4863	64.1909	43.9833	41.2094
676.03	1606.62	49.1683	132.604	6.05629	36.7327
1184.68	1870.97	9.23209	49.0989	14.0758	24.4885
1061.42	1691.32	10.2788	63.3376	0	25.9853
1267.96	2155.78	3.17496	50.7743	10.0988	16.9479
903.487	1203.36	3.8433	148.404	2.0656	8.01228
1177.23	1635.79	0.608889	0	8.77432	0
1480.18	1595.06	4.87652	0	0	0
1910.84	1213.79	0	0	0
1565.35	2098.45	0	0	0
1439.05	1929.54	0	0	13.7815
1218.67	968.58	0	0	0
1371.41	1190.07	0
1808.27	1751.38	0
1425.95	1542.66
1846.56	1887.43
1898.58	1519.23
1966.48	1634.53
1373.64	1594.77
1793.4	1897.63
1329.51	1907.15
1836.92	1773.87
1655.96	1938.12
1217.79	1109.66
2016.03	1381.31
1564.98	1431.41
120.417	1743.89
124.217	1508.6
1087.74	1761.7
1123.71	1604.37
1334.69	1951.72
864.385	1306.41
1149.94	1258.41
1413.86	1283.96
15.1882	1699.44
0	1601.34
3.73508	1395.82
1.48144	1607.14
0	1459.56
18.2692	1108.88
2.68061	1731.47
7.07392	1155.22
0	1461.08
0.23616	1300.39
26.123	1891.12
14.379	1487.53
12.5581	1141.03
4.13363	1251.14
0	1291.66
0	1635.26
11.1877	1611.25
0	60.2911
0	1024.07
0	653.136
0	510.451
7.83192	525.625
0	977.261
0	1083.18
4.86413	1111
0	606.618
0	752.499
0	956.802
0	907.75
19.5247	593.818
0	715.752
	1105.95
	694.336
	653.125
	969.331
	742.695
	541.533
	808.437
	803.391
	953.726
	91.3509
	173.664
	90.1441
	61.9069
	377.209
	265.517
	44.8546
	40.0945
	96.169
	0
	0
	119.26
	0
	126.319
	220.27
	84.0858
	70.2848
	11.4791
	106.985
	170.192
	131.402
	88.8836
	163.779
	131.434
	212.182
	40.2965
	36.7974
	69.2973
	52.9207
	213.606
	130.066
